# Supplementary material for: Bullying Experiences of South Korean Nursing Students During Clinical Practice: A Focus Group Study on Two Colleges
Source: Healthcare (Basel). 2026 Apr 28;14(9):1182. doi: 10.3390/healthcare14091182 (PMC13163464; doi:10.3390/healthcare14091182)
Supplement: Supplementary file 1 [file healthcare-14-01182-s001.zip]

Archive with 1 entries (1 files):
- healthcare-4186877-supplementary.pdf
